# Supplementary material for: Enhancing Agrobacterium-Mediated Hairy-Root Transformation Efficiency in Peanut Through the Application of GRF, GIF and WOX Genes
Source: Plants (Basel). 2026 Jun 18;15(12):1889. doi: 10.3390/plants15121889 (PMC13306245; doi:10.3390/plants15121889)
Supplement: Supplementary file 1 [file plants-15-01889-s001.zip]

Archive with 4 entries (4 files):
- Figure S1.jpg
- Table S3-Data Statistics and Analysis.xlsx
- Table_S1_Construct_Summary.xlsx
- Table_S2.xlsx
