# Supplementary material for: Enhancing Agrobacterium-Mediated Hairy-Root Transformation Efficiency in Peanut Through the Application of GRF, GIF and WOX Genes
Source: Plants (Basel). 2026 Jun 18;15(12):1889. doi: 10.3390/plants15121889 (PMC13306245; doi:10.3390/plants15121889)
Supplement: Supplementary file 1 [file plants-15-01889-s001.zip › Table S3-Data Statistics and Analysis.xlsx]

## Sheet: Sheet2
process	Constructs	Number of regenerated roots per explant after one week	Number of regenerated roots per explant after 2 weeks	Number of regenerated roots per explant after 3 weeks	Number of regenerated roots per explant after 4 weeks	Transformation rate %
1	GRF-V829-T-GUS	2	6	22	33	0.69697
1		1	7	21	34	0.676471
1		2	6	20	35	0.657143
2	2S-PL-GUS	1	5	17	23	0.652174
2		1	6	17	26	0.576923
2		1	8	19	26	0.576923
3	GRF-2A(396)-GIF-GUS	5	15	36	45	0.844444
3		6	16	37	46	0.826087
3		8	18	36	43	0.883721
4	GRF-2A-GIF-GUS	3	9	25	32	0.78125
4		4	8	24	33	0.757576
4		4	9	22	31	0.806452
5	GRF-FF-GIF-GUS	4	10	25	33	0.727273
5		3	11	26	31	0.774194
5		2	10	26	30	0.8
6	GRF-2A-T-GUS	1	7	18	26	0.576923
6		0	6	17	27	0.555556
6		1	7	17	28	0.535714
7	PLVV0P-T-GUS	1	5	16	27	0.703704
7		2	6	15	28	0.678571
7		1	6	14	26	0.730769
8	pCAMBIA1381-AhUBQ4-GUS	0	2	12	20	0.6
8		0	3	11	19	0.631579
8		0	3	12	17	0.705882
