# Supplementary material for: Enhancing Agrobacterium-Mediated Hairy-Root Transformation Efficiency in Peanut Through the Application of GRF, GIF and WOX Genes
Source: Plants (Basel). 2026 Jun 18;15(12):1889. doi: 10.3390/plants15121889 (PMC13306245; doi:10.3390/plants15121889)
Supplement: Supplementary file 1 [file plants-15-01889-s001.zip › Table_S1_Construct_Summary.xlsx]

## Sheet: Supplementary Table S1
Supplementary Table S1. Summary of constructs used in this study.
Construct name used in manuscript	Developmental regulator cassette	Gene(s) included	Promoter for developmental regulator	2A peptide or linker	miR396-resistant modification	Reporter cassette
GRF-V829-T-GUS	pAhUBQ4::GRF-V829::hspT	GRF-V829	pAhUBQ4	None	No	pAhUBQ4::GUS::NOS terminator
GRF-2A-T-GUS	pAhUBQ4::GRF-2A::hspT	GRF-2A	pAhUBQ4	None	No	pAhUBQ4::GUS::NOS terminator
GRF-2A-GIF-GUS	pAhUBQ4::GRF-2A-linker-GIF::hspT	GRF-2A; GIF	pAhUBQ4	Linker; no 2A peptide	No	pAhUBQ4::GUS::NOS terminator
GRF-2A(396)-GIF-GUS	pAhUBQ4::GRF-2A(396)-linker-GIF::hspT	GRF-2A with mutated miR396 target site; GIF	pAhUBQ4	Linker; no 2A peptide	Yes	pAhUBQ4::GUS::NOS terminator
GRF-FF-GIF-GUS	pAhUBQ4::GRF-FF-linker-GIF::hspT	GRF-FF; GIF	pAhUBQ4	Linker; no 2A peptide	No	pAhUBQ4::GUS::NOS terminator
PLVVOP-T-GUS	pAhUBQ4::WOX-PLVVOP::hspT	WOX-PLVVOP	pAhUBQ4	None	Not applicable	pAhUBQ4::GUS::NOS terminator
ZS-PL-GUS	pAhUBQ4::WOX-ZSXS2-linker-WOX-PLVVOP::hspT	WOX-ZSXS2; WOX-PLVVOP	pAhUBQ4	Linker; no 2A peptide	Not applicable	pAhUBQ4::GUS::NOS terminator
pCAMBIA1381-AhUBQ4-GUS	No developmental regulator cassette	None	Not applicable	None	Not applicable	pAhUBQ4::GUS::NOS terminator
Notes:
1. In the construct name GRF-2A, “2A” refers to the name of the peanut GRF candidate used in this study, not to a viral 2A self-cleaving peptide.
2. For constructs containing two developmental regulators, the genes were fused using a linker sequence; no 2A peptide was used in these fusion constructs.

## Sheet: Sheet1
Supplementary Table S1. Summary of constructs used in this study.
Construct name used in manuscript	Developmental regulator cassette	Gene(s) included	Promoter for developmental regulator	linker	miR396-resistant modification	Reporter cassette
A	No developmental regulator cassette	None	Not applicable	None	Not applicable	pAhUBQ4::GUS::NOS terminator
B	pAhUBQ4::GRF-V829EQ::hspT	GRF-V829EQ	pAhUBQ4	None	No	pAhUBQ4::GUS::NOS terminator
C	pAhUBQ4::GRF-2A7ZAY::hspT	GRF-2A7ZAY	pAhUBQ4	None	No	pAhUBQ4::GUS::NOS terminator
D	pAhUBQ4::GRF-2A7ZAY-linker-GIF-HK1F5C::hspT	GRF-2A7ZAY; GIF-HK1F5C	pAhUBQ4	Linker-2A peptide	No	pAhUBQ4::GUS::NOS terminator
E	pAhUBQ4::GRF-2A7ZAY(396)-linker-GIF-HK1F5C::hspT	GRF-2A with mutated miR396 target site; GIF-HK1F5C	pAhUBQ4	Linker-2A peptide	Yes	pAhUBQ4::GUS::NOS terminator
F	pAhUBQ4::GRF-FF6C67-linker-GIF-HK1F5C::hspT	GRF-FF6C67; GIF-HK1F5C	pAhUBQ4	Linker-2A peptide	No	pAhUBQ4::GUS::NOS terminator
G	pAhUBQ4::WOX-PLVVOP::hspT	WOX-PLVVOP	pAhUBQ4	None	Not applicable	pAhUBQ4::GUS::NOS terminator
H	pAhUBQ4::WOX-ZSXS2-linker-WOX-PLVVOP::hspT	WOX-ZSXS2; WOX-PLVVOP	pAhUBQ4	Linker-2A peptide	Not applicable	pAhUBQ4::GUS::NOS terminator
